# Supplementary material for: Investigation of the Trend in Adolescent Mental Health and its Related Social Factors: A Multi-Year Cross-Sectional Study For 13 Years
Source: Int J Environ Res Public Health. 2020 Jul 27;17(15):5405. doi: 10.3390/ijerph17155405 (PMC7432642; doi:10.3390/ijerph17155405)
Supplement: Supplementary file 1 [file ijerph-17-05405-s001.zip]

Archive with 2 entries (2 files):
- ijerph-850326-supplementary.docx
- ijerph-850326-supplementary.pdf
